# Supplementary material for: Exploring the Structural Rearrangements of the Human Insulin-Degrading Enzyme through Molecular Dynamics Simulations
Source: Int J Mol Sci. 2022 Feb 3;23(3):1746. doi: 10.3390/ijms23031746 (PMC8836115; doi:10.3390/ijms23031746)
Supplement: Supplementary file 1 [file ijms-23-01746-s001.zip]

Archive with 2 entries (2 files):
- ijms-1556575-supplementary.pdf
- video_S1.mp4
